# Supplementary material for: Functional analysis of CgWRKY57 from Cymbidium goeringii in ABA response
Source: PeerJ. 2021 Feb 23;9:e10982. doi: 10.7717/peerj.10982 (PMC7908890; doi:10.7717/peerj.10982)
Supplement: File S1 [file peerj-09-10982-s001.fas]

>Sequence of CgWRKY57
ATGGGATCTCAGGAGGAGGAGAGCTTCTCGCCGCCGAGCTGGAAGGATGCGGCCATGAAA
GAGCTGACCCAGGGAAGGGATTTCGTCTCCAAGCTTTCTGCTCTGCTCCAAATCGGTTCG
CCGGAGAGCGGTCGGTCGGAGAAGACGACAGCCGAGCTTCTTATTAAAGAGATAATGGGC
ACAATGAATAAAGCAATGGCGGCGCTGGAGTCTGGGGGGACGATGGAGGTTAATCGAGTA
GCTTATCCTTCTTCTTGTGTTGATAGTAGCAAGGAGGGTGCAGGAGGAAAGAGCAAGGTG
CAGAGTACAAGGAAAGCAGGCTACAGAAGAAGAGGTTGTCCATATTCATGGACAAGGCTT
ACCTCAAAAACAATTGATGATGGACATACATGGAGGAAATATGGGCAAAAGGAAATCTTC
AGTGCCAAATACCCAAGAAGCTACTTCAGATGCACGCACAAGTTCGATCAAGGTTGCAAA
GCTTCAAAGCAGGTGCAGAGATCAGAGGACGATCCCTCCTCGTTCGTCATCACCTACTTC
GGCGAGCACACATGCGTTGACGCCAGAAAGGCCACGATTCCTCCTTCCAGAGAGCCCTGC
ATCATCAGCTTCGAATCAAGCAATGGAGATAATGTGAAACAAGAGACCCCATCTTCTTTC
CCGTCTCTCAATCAAGAAGGCGAGGAAGAAGTTCTAAGCAATCTCACCTCCGCCGATTCA
GCTTCAGACTACTTCGTTTCGCCTGATGCAGAGTTCAAAAAACCTGGGCAGGAAGAACCA
GCAGCAGTGATATGGCAAGAACACAATGGATTACCATCAGCCCCGTATTCTTCCTTCATT
AATTATGGCATGGAGTTATTGGACTATGACGATATTTTTAATTTTGATCATACCGATCTG
TTTCAAGGTTAG
